# Supplementary material for: Field evaluation of a 0.005% fipronil bait, orally administered to Rhombomys opimus, for control of fleas (Siphonaptera: Pulicidae) and phlebotomine sand flies (Diptera: Psychodidae) in the Central Asian Republic of Kazakhstan
Source: PLoS Negl Trop Dis. 2018 Jul 25;12(7):e0006630. doi: 10.1371/journal.pntd.0006630 (PMC6059381; doi:10.1371/journal.pntd.0006630)
Supplement: S1 Table — (XLSX) [file pntd.0006630.s001.xlsx]

## Sheet: Treatment and collection
	Pre-Treatment
Date	2016-06-01	2016-06-02	2016-06-03	2016-06-04	2016-06-05	2016-06-06	2016-06-07	2016-06-08	2016-06-09	2016-06-10	2016-06-11	2016-06-12	2016-06-13	2016-06-14	2016-06-15
Study Day	NA	NA	NA	NA	NA	NA	NA	NA	NA	NA	NA	NA	NA	NA	NA
Sand fly collection	X					X			X				X
Flea Collection	X	X					X
	Treatment
Date	2016-06-16	2016-06-17	2016-06-18	2016-06-19	2016-06-20	2016-06-21
Study Day	0	1	2	3	4	5
Sand fly collection	X				X
Flea Collection						X
	Post-Treatment 1
Date	2016-06-22	2016-06-23	2016-06-24	2016-06-25	2016-06-26	2016-06-27	2016-06-28	2016-06-29	2016-06-30	2016-07-01	2016-07-02	2016-07-03	2016-07-04	2016-07-05	2016-07-06	2016-07-07	2016-07-08	2016-07-09	2016-07-10	2016-07-11	2016-07-12	2016-07-13	2016-07-14	2016-07-15	2016-07-16	2016-07-17	2016-07-18	2016-07-19	2016-07-20	2016-07-21	2016-07-22	2016-07-23	2016-07-24	2016-07-25	2016-07-26	2016-07-27	2016-07-28	2016-07-29	2016-07-30	2016-07-31
Study Day	6	7	8	9	10	11	12	13	14	15	16	17	18	19	20	21	22	23	24	25	26	27	28	29	30	31	32	33	34	35	36	37	38	39	40	41	42	43	44	45
Sand fly collection		X				X	X		X				X			X							X	X	X						X							X
Flea Collection						X	X	X		X				X			X								X						X							X
Date	2016-08-01	2016-08-02	2016-08-03	2016-08-04	2016-08-05	2016-08-06	2016-08-07	2016-08-08	2016-08-09	2016-08-10	2016-08-11	2016-08-12	2016-08-13	2016-08-14	2016-08-15	2016-08-16	2016-08-17	2016-08-18	2016-08-19	2016-08-20	2016-08-21	2016-08-22	2016-08-23	2016-08-24	2016-08-25	2016-08-26	2016-08-27	2016-08-28	2016-08-29	2016-08-30	2016-08-31
Study Day	46	47	48	49	50	51	52	53	54	55	56	57	58	59	60	61	62	63	64	65	66	67	68	69	70	71	72	73	74	75	76
Sand fly collection
Flea Collection
	Post-Treatment 2
Date	2018-09-01	2018-09-02	2018-09-03	2018-09-04
Study Day	77	78	79	80
Sand fly collection
Flea Collection			X	X
	Red squares indicate the dates of fipronil bait application
X indicates that activity was performed
