# Supplementary material for: Field evaluation of a 0.005% fipronil bait, orally administered to Rhombomys opimus, for control of fleas (Siphonaptera: Pulicidae) and phlebotomine sand flies (Diptera: Psychodidae) in the Central Asian Republic of Kazakhstan
Source: PLoS Negl Trop Dis. 2018 Jul 25;12(7):e0006630. doi: 10.1371/journal.pntd.0006630 (PMC6059381; doi:10.1371/journal.pntd.0006630)
Supplement: S2 Table — (XLSX) [file pntd.0006630.s003.xlsx]

## Sheet: June
Date	Max TemperatureC	Mean TemperatureC	Min TemperatureC	Dew PointC	MeanDew PointC	Min DewpointC	Max Humidity	Mean Humidity	Min Humidity	Max Sea Level PressurehPa	Mean Sea Level PressurehPa	Min Sea Level PressurehPa	Max VisibilityKm	Mean VisibilityKm	Min VisibilitykM	Max Wind SpeedKm/h	Mean Wind SpeedKm/h	Max Gust SpeedKm/h	Precipitationmm	CloudCover	Events	WindDirDegrees
2016-06-01	32	24	17	15	11	4	66	39	9	1006	1005.12	1003				14	4		3		Thunderstorm	-1
2016-06-02	32	24	15	16	13	9	90	50	15	1007	1005.75	1004				7	4		2			-1
2016-06-03	30	24	17	19	13	9	94	51	29	1008	1005.75	1004	4	4	4	7	5		3	8	Rain-Thunderstorm	-1
2016-06-04	29	23	17	18	16	14	92	65	30	1013	1010.37	1008	4	4	4	14	4		8	8	Rain	-1
2016-06-05	28	23	18	18	17	15	96	66	39	1016	1013	1010	4	4	4	11	6		7	8	Rain	-1
2016-06-06	33	26	18	18	15	8	91	48	12	1015	1012	1009	4	4	4	25	8		0.6			-1
2016-06-07	34	25	16	18	15	11	92	52	16	1013	1010.5	1007	4	4	4	7	4		1			-1
2016-06-08	36	28	19	18	14	8	68	39	10	1008	1005.25	1002				11	6		0			-1
2016-06-09	33	26	19	17	13	7	78	37	13	1007	1006.37	1005				7	4		0			-1
2016-06-10	36	27	18	16	11	5	78	35	8	1010	1007.38	1005				11	3		0			-1
2016-06-11	40	28	18	16	13	9	74	34	9	1006	1004.5	1002				11	4		0			-1
2016-06-12	35	27	20	17	13	9	72	34	13	1007	1005.88	1004				14	2		0			-1
2016-06-13	37	28	18	12	9	3	55	23	6	1007	1004.88	1002				4	1		0			-1
2016-06-14	38	29	20	18	13	6	78	31	8	1006	1002.62	999				4	2		0			-1
2016-06-15	33	28	24	15	14	13	41	32	22	1004	1002.25	1001				14	7		0	8		-1
2016-06-16	25	22	20	20	16	12	88	65	34	1007	1004.38	1002				11	4		3	8	Rain	-1
2016-06-17	28	23	19	18	17	14	88	70	35	1012	1008.62	1007	4	4	4	7	5		3		Rain-Thunderstorm	-1
2016-06-18	30	24	17	18	15	10	93	61	20	1013	1012.25	1010	4	4	4	7	4		2	8	Rain-Thunderstorm	-1
2016-06-19	26	22	17	16	12	9	90	51	24	1016	1014.5	1013	4	4	4	11	6		5	8	Thunderstorm	-1
2016-06-20	28	20	13	14	10	5	85	44	14	1016	1013	1010	4	4	4	7	1		0			-1
2016-06-21	29	22	15	16	12	10	77	45	22	1011	1009.25	1007		9		11	3		0		Thunderstorm	-1
2016-06-22	26	20	16	17	15	13	95	72	41	1012	1008.75	1007	4	4	4	11	4		3		Thunderstorm	-1
2016-06-23	25	20	14	16	14	12	98	68	35	1014	1013.63	1013	4	4	4	14	5		3			-1
2016-06-24	29	22	14	14	11	6	86	50	16	1014	1012.63	1011	4	4	4	11	2		0			-1
2016-06-25	33	24	17	14	10	5	63	36	10	1013	1010.12	1007				7	6		0			-1
2016-06-26	36	26	17	12	11	9	58	28	12	1008	1005.25	1001				11	2		0			-1
2016-06-27	25	24	22	19	16	14	86	58	41	1010	1006.25	1002	4	4	4	32	6		3	8	Rain	-1
2016-06-28	29	22	15	16	12	5	94	48	13	1013	1011.5	1010	4	4	4	7	2		3			-1
2016-06-29	36	25	14	16	13	10	94	42	12	1010	1006.87	1003	4	4	4	11	2		0			-1
2016-06-30	37	28	20	15	11	4	53	30	7	1006	1004.13	1002				7	3		0			-1

## Sheet: July
Date	Max TemperatureC	Mean TemperatureC	Min TemperatureC	Dew PointC	MeanDew PointC	Min DewpointC	Max Humidity	Mean Humidity	Min Humidity	Max Sea Level PressurehPa	Mean Sea Level PressurehPa	Min Sea Level PressurehPa	Max VisibilityKm	Mean VisibilityKm	Min VisibilitykM	Max Wind SpeedKm/h	Mean Wind SpeedKm/h	Max Gust SpeedKm/h	Precipitationmm	CloudCover	Events	WindDirDegrees
2016-07-01	35	27	21	16	14	11	48	34	17	1003	1000	998		10.5		18	3		0			-1
2016-07-02	31	26	21	18	15	8	68	46	21	999	997.57	996			7	11	5		0.4	8	Rain	-1
2016-07-03	33	24	17	17	12	8	85	41	14	1002	1000.38	998	4	4	4	7	2		0.4			-1
2016-07-04	28	24	21	16	15	13	59	48	35	1004	1002	1001				14	9		0.1	8	Rain	-1
2016-07-05	29	24	18	19	17	14	97	74	30	1005	1003.25	1002	4	4	4	7	2		6	8	Rain	-1
2016-07-06	32	24	16	17	13	8	95	51	15	1008	1006.25	1004	4	4	4	4	1		0.6			-1
2016-07-07	30	25	21	18	15	13	65	49	26	1010	1008.5	1008	4	4	4	7	3		0	8	Rain-Thunderstorm	-1
2016-07-08	32	26	18	18	13	7	94	44	12	1011	1008.87	1006	4	4	4	7	2		0			-1
2016-07-09	35	26	18	17	12	5	87	36	10	1008	1005.88	1003	4	4	4	7	5		0			-1
2016-07-10	35	27	19	14	11	8	52	30	12	1007	1005.5	1004				7	3		0			-1
2016-07-11	34	26	17	13	10	8	65	30	11	1010	1007.63	1005				11	6		0			-1
2016-07-12	36	26	16	13	10	8	72	29	10	1008	1005.63	1003				18	8		0			-1
2016-07-13	38	28	18	12	9	5	44	22	8	1007	1004.37	1001				11	7		0			-1
2016-07-14	32	26	22	15	13	9	50	31	15	1008	1003	1000	1	1	1	25	7		0	8		-1
2016-07-15	30	24	20	17	16	11	74	58	25	1010	1009.12	1008				22	7		0	8	Thunderstorm	-1
2016-07-16	40	27	19	17	13	7	80	42	9	1010	1004.62	1000				11	5		0			-1
2016-07-17	37	28	20	14	12	9	41	27	11	1000	998	995	4	4	4	7	5		0		Rain	-1
2016-07-18	33	28	22	14	10	7	40	25	13	1000	997.75	996	4	2.5	1	18	5		0	8	Thunderstorm	-1
2016-07-19	33	26	20	15	14	12	61	41	19	1004	1001.57	1000				14	5		2		Thunderstorm	-1
2016-07-20	34	26	18	17	14	9	74	44	14	1005	1002.87	1000				11	3		0.7		Rain-Thunderstorm	-1
2016-07-21	34	27	20	15	13	12	60	35	17	1003	1002.12	1001				14	7		0	8	Thunderstorm	-1
2016-07-22	31	24	19	18	15	12	85	52	25	1005	1003.37	1002				14	5		4		Rain-Thunderstorm	-1
2016-07-23	30	24	18	18	15	12	90	57	25	1006	1005	1004				11	4		4	8	Thunderstorm	-1
2016-07-24	34	26	18	17	14	10	82	43	14	1007	1005.75	1004				7	4		0			-1
2016-07-25	37	28	20	16	13	10	67	31	12	1006	1003.75	1001				7	5		0			-1
2016-07-26	34	27	20	19	16	14	66	42	19	1005	1003.37	1001				14	4		0	8	Rain-Thunderstorm	-1
2016-07-27	37	29	21	20	17	13	75	42	16	1005	1002	999				11	2		0			-1
2016-07-28	31	26	20	20	18	14	85	54	35	1006	1002.12	1000	4	4	4	14	4		2	8	Rain-Thunderstorm	-1
2016-07-29	31	24	18	18	16	12	86	49	21	1006	1004.75	1003	4	4	4	14	7		0.5	8	Thunderstorm	-1
2016-07-30	30	23	16	16	12	8	90	44	15	1010	1009	1008	4	4	4	7	5		0.1			-1
2016-07-31	25	22	20	15	13	7	67	46	27	1016	1012.25	1010				11	2		0	8		-1

## Sheet: August
2016	Temp. (°C)			Dew Point (°C)			Humidity (%)			Sea Level Press. (hPa)			Visibility (km)			Wind (km/h)			Precip. (mm)	Events	Events	WindDirDegrees
Aug	high	avg	low	high	avg	low	high	avg	low	high	avg	low	high	avg	low	high	avg	high	sum			-1
1	29	22	17	17	14	9	85	55	21	1016	1013.5	1011	4	4	4	7	2	-	0		Rain-Thunderstorm	-1
2	30	23	16	19	16	12	95	72	24	1014	1010.25	1007	4	4	4	7	3	-	6	Rain , Thunderstorm	Thunderstorm	-1
3	30	22	15	17	14	10	100	62	21	1009	1008.25	1007	4	4	4	14	4	-	6	Thunderstorm		-1
4	31	24	17	17	13	10	88	48	17	1011	1009.88	1008	4	4	4	11	7	-	0			-1
5	32	24	17	13	11	9	64	35	16	1011	1009.75	1008	-	-	-	18	8	-	0			-1
6	33	25	17	14	11	10	64	33	15	1010	1008.5	1006	-	-	-	11	6	-	0		Rain-Thunderstorm	-1
7	29	24	20	18	15	9	83	54	26	1012	1009.88	1008	4	4	4	11	6	-	0.8	Rain , Thunderstorm		-1
8	33	24	16	16	13	10	88	47	19	1013	1011.88	1010	4	4	4	7	2	-	0			-1
9	31	24	17	12	6	-1	46	25	6	1014	1011	1005	-	-	-	18	11	-	0			-1
10	33	25	18	12	10	2	50	29	17	1010	1007.12	1004	-	-	-	36	12	-	0			-1
11	32	24	15	10	9	6	56	32	12	1009	1007.37	1005	-	-	-	11	6	-	0			-1
12	32	24	16	8	6	3	43	23	9	1010	1008	1006	-	-	-	11	6	-	0			-1
13	31	22	14	11	8	4	59	30	13	1010	1008.63	1007	-	-	-	14	8	-	0			-1
14	32	23	15	12	10	8	68	33	14	1010	1008	1006	-	-	-	7	3	-	0			-1
15	29	22	16	8	5	2	43	24	9	1010	1008.62	1007	4	4	4	18	13	-	0			-1
16	29	21	13	10	8	5	72	34	13	1011	1009.12	1007	-	-	-	14	6	-	0			-1
17	29	20	12	11	8	6	72	36	16	1011	1009.5	1008	-	-	-	14	3	-	0
18	30	20	11	11	8	4	56	34	11	1012	1010.37	1008	-	-	-	11	4	-	0
19	32	22	13	13	10	8	77	36	13	1012	1010.12	1008	-	-	-	11	4	-	0
20	32	23	14	10	8	3	56	30	9	1012	1010.38	1008	-	-	-	11	3	-	0
21	29	22	16	14	11	8	69	40	17	1014	1012.75	1012	-	-	-	14	8	-	0
22	25	18	13	5	2	0	32	21	12	1018	1016.75	1015	4	1.8	1	18	14	-	0
23	25	17	9	4	2	-3	54	28	8	1020	1019.37	1018	4	4	4	14	8	-	0
24	28	18	9	5	2	-1	55	26	9	1020	1016.62	1012	-	-	-	14	5	-	0
25	33	22	11	3	1	0	39	18	6	1014	1011.88	1009	-	-	-	14	8	-	0
26	33	24	16	10	5	1	37	20	8	1013	1011.37	1010	-	-	-	11	6	-	0
27	33	24	14	10	7	5	46	25	10	1015	1013.25	1011	-	-	-	7	3	-	0
28	34	24	13	7	4	2	47	20	8	1013	1010	1007	-	-	-	7	3	-	0
29	37	26	16	11	7	2	44	24	6	1010	1007.25	1004	-	-	-	7	2	-	0
30	34	25	16	16	10	7	72	34	11	1008	1006.75	1005	-	-	-	7	2	-	0
31	24	19	14	12	6	0	69	34	13	1017	1013.62	1008	4	4	4	18	8	-	0

## Sheet: September
2016	Temp. (°C)			Dew Point (°C)			Humidity (%)			Sea Level Press. (hPa)			Visibility (km)			Wind (km/h)			Precip. (mm)	Events
Sep	high	avg	low	high	avg	low	high	avg	low	high	avg	low	high	avg	low	high	avg	high	sum
1	26	16	7	3	0	-5	60	26	6	1019	1014.62	1009	4	4	4	22	13	-	0
2	30	20	10	6	2	-1	47	23	9	1011	1008.38	1006	-	-	-	7	6	-	0
3	34	23	12	6	5	4	44	24	9	1010	1008.25	1006	-	-	-	7	2	-	0
4	33	24	15	13	9	5	63	32	12	1012	1010.5	1009	-	-	-	4	1	-	0
5	34	26	17	12	8	6	45	25	11	1012	1010.63	1008	-	-	-	11	4	-	0
6	30	22	14	11	7	2	59	31	10	1014	1012.25	1011	-	-	-	7	2	-	0
7	31	21	12	6	4	2	54	26	8	1014	1011.13	1007	-	-	-	14	4	-	0
8	35	24	13	7	5	3	33	20	8	1009	1006.25	1003	-	-	-	7	2	-	0
9	33	26	19	14	12	7	61	34	16	1013	1011.75	1010	-	-	-	14	8	-	1	Rain
10	33	24	16	13	10	6	65	36	11	1012	1009.62	1006	-	-	-	7	1	-	0
11	33	24	15	12	10	8	65	35	14	1013	1006.37	1004	4	2.5	1	25	5	-	0
12	25	20	14	17	10	6	87	50	24	1016	1014	1011	-	-	-	11	3	-	0.1
13	19	16	13	13	9	4	89	58	38	1020	1013.88	1010	-	-	-	11	5	-	2	Rain
14	26	17	9	13	8	4	92	57	16	1022	1019.13	1015	4	4	4	7	3	-	2
15	29	17	6	10	6	2	89	40	10	1016	1013.25	1011	-	-	-	14	4	-	0
16	30	19	8	9	5	2	58	33	9	1013	1010.63	1008	-	-	-	0	0	-	0
17	31	23	16	11	8	6	43	30	17	1014	1010.88	1010	1	1	1	29	5	-	0
18	30	20	11	8	6	5	58	31	14	1014	1012.12	1009	-	-	-	14	3	-	0
19	30	22	14	11	9	7	62	38	16	1013	1012.37	1011	-	-	-	11	1	-	0
20	33	22	12	10	8	7	58	32	12	1013	1010.88	1008	-	-	-	7	2	-	0
21	30	24	17	14	9	5	41	32	20	1015	1012.5	1010	-	-	-	7	3	-	0
22	29	19	10	9	6	2	50	31	18	1018	1016.25	1014	-	-	-	11	4	-	0
23	23	16	10	5	3	0	48	29	13	1017	1015.75	1014	-	-	-	29	16	-	0
24	21	14	7	6	3	0	67	40	19	1016	1014.5	1012	-	-	-	18	13	-	0
25	21	12	3	3	2	0	73	38	16	1014	1013.25	1011	-	-	-	7	2	-	0
26	22	13	4	6	2	0	79	40	14	1019	1016.87	1016	-	-	-	4	2	-	0
27	29	14	2	2	-1	-3	51	28	9	1018	1015.25	1012	-	-	-	11	3	-	0
28	30	19	8	12	5	-2	61	35	15	1015	1012.25	1007	1	1	1	29	6	-	0
29	26	18	10	14	8	0	90	52	16	1016	1011.62	1006	4	4	4	11	5	-	0
30	21	16	11	11	5	-1	64	40	19	1018	1010.88	1004	-	-	-	11	6	-	0	Rain
