# Supplementary material for: Field evaluation of a 0.005% fipronil bait, orally administered to Rhombomys opimus, for control of fleas (Siphonaptera: Pulicidae) and phlebotomine sand flies (Diptera: Psychodidae) in the Central Asian Republic of Kazakhstan
Source: PLoS Negl Trop Dis. 2018 Jul 25;12(7):e0006630. doi: 10.1371/journal.pntd.0006630 (PMC6059381; doi:10.1371/journal.pntd.0006630)
Supplement: S3 Table — (XLSX) [file pntd.0006630.s004.xlsx]

## Sheet: Week Post-treatment
			KZ-N16001: Gerbil Trapping and Flea Collection
	Plot ID: Treatment																Control Gerbils
Treatment Gerbils																	Trap	Rodent Species	Age	Sex	Total Fleas	X. gerbili	M	F	E. oschanini	M	F	C. lamellifer	M	F	Date
Trap	Rodent Species	Age	Sex	Total Fleas	X. gerbili	M	F	C lamellifer	M	F	Dates						C-9	R. opimus	Juvenile	Unknown	5	5	4	1	0	0	0	0	0	0	2016-06-01
T-3	R. opimus	Adult	Unknown	10	10	5	5	0	0	0	2016-06-01						C-1	R. opimus	Adult	Unknown	2	2	2	0	0	0	0	0	0	0	2016-06-01
T-7	R. opimus	Adult	Unknown	3	3	1	2	0	0	0	2016-06-02						C-11	R. opimus	Juvenile	Unknown	1	1	1	0	0	0	0	0	0	0	2016-06-01
T-9	R. opimus	Juvenile	Unknown	1	1	0	1	0	0	0	2016-06-07						C-7	R. opimus	Adult	Unknown	19	19	5	14	0	0	0	0	0	0	2016-06-02
T-1	R. opimus	Adult	Unknown	2	2	0	2	0	0	0	2016-06-02						C-11	R. opimus	Juvenile	Unknown	1	1	0	1	0	0	0	0	0	0	2016-06-01
T-12	R. opimus	Adult	Unknown	2	2	0	2	0	0	0	2016-06-07						C-7	R. opimus	Juvenile	Unknown	3	3	0	3	0	0	0	0	0	0	2016-06-02
T-7	R. opimus	Juvenile	Unknown	1	1	0	1	0	0	0	2016-06-02						C-5	R. opimus	Adult	Male	16	16	1	15	0	0	0	0	0	0	2016-06-21
T-3	R. opimus	Juvenile	Unknown	0	0	0	0	0	0	0	2016-06-21						C-13	R. opimus	Adult	Male	24	24	2	22	0	0	0	0	0	0	2016-06-21
T-4	R. opimus	Adult	Female	0	0	0	0	0	0	0	2016-06-21						C-13	R. opimus	Adult	Female	12	12	6	6	0	0	0	0	0	0	2016-06-21
T-11	R. opimus	Adult	Female	0	0	0	0	0	0	0	2016-06-21						C-13	R. opimus	Juvenile	Unknown	4	4	1	3	0	0	0	0	0	0	2016-06-21
T-11	R. opimus	Adult	Male	0	0	0	0	0	0	0	2016-06-21						C-5	R. opimus	Adult	Male	15	15	2	13	0	0	0	0	0	0	2016-06-21
T-12	R. opimus	Juvenile	Male	0	0	0	0	0	0	0	2016-06-21						C-11	R. opimus	Adult	Female	2	2	2	0	0	0	0	0	0	0	2016-06-21
T-13	R. opimus	Adult	Female	0	0	0	0	0	0	0	2016-06-28						C-13	R. opimus	Juvenile	Male	4	4	3	1	0	0	0	0	0	0	2016-06-21
T-14	R. opimus	Adult	Female	0	0	0	0	0	0	0	2016-06-28						C-13	R. opimus	Juvenile	Male	4	4	1	3	0	0	0	0	0	0	2016-06-27
T-3	R. opimus	Adult	Male	0	0	0	0	0	0	0	2016-07-01						C-5	R. opimus	Adult	Male	16	16	1	15	0	0	0	0	0	0	2016-06-27
T-12	R. opimus	Juvenile	Male	0	0	0	0	0	0	0	2016-07-05						C-13	R. opimus	Juvenile	Unknown	4	4	3	1	0	0	0	0	0	0	2016-06-27
T-9	R. opimus	Juvenile	Female	0	0	0	0	0	0	0	2016-07-05						C-5	R. opimus	Adult	Male	21	21	8	13	0	0	0	0	0	0	2016-06-27
T-13	R. opimus	Adult	Male	0	0	0	0	0	0	0	2016-07-08						C-13	R. opimus	Adult	Male	24	24	2	22	0	0	0	0	0	0	2016-06-27
T-8	R. opimus	Adult	Female	0	0	0	0	0	0	0	2016-07-22						C-13	R. opimus	Adult	Female	12	12	6	6	0	0	0	0	0	0	2016-06-27
T-8	R. opimus	Adult	Female	0	0	0	0	0	0	0	2016-07-22						C-11	R. opimus	Adult	Female	2	2	2	0	0	0	0	0	0	0	2016-06-27
T-4	R. opimus	Adult	Male	0	0	0	0	0	0	0	2016-07-29						C-3	R. opimus	Adult	Female	28	28	10	18	0	0	0	0	0	0	2016-06-28
T-4	R. opimus	Adult	Male	0	0	0	0	0	0	0	2016-07-29						C-6	R. opimus	Adult	Male	28	28	13	15	0	0	0	0	0	0	2016-06-28
T-2	R. opimus	Adult	Female	1	0	0	0	1	0	1	2016-09-03						C-3	R. opimus	Adult	Female	25	25	9	16	0	0	0	0	0	0	2016-06-29
T-16	R. opimus	Adult	Female	0	0	0	0	0	0	0	2016-09-03						C-6	R. opimus	Adult	Male	22	22	11	11	0	0	0	0	0	0	2016-07-16
T-12	R. opimus	Adult	Female	0	0	0	0	0	0	0	2016-09-04						C-6	R. opimus	Adult	Male	1	0	0	0	1	0	1	0	0	0	2016-07-16
T-16	R. opimus	Adult	Male	0	0	0	0	0	0	0	2016-09-04						C-10	R. opimus	Adult	Male	36	36	10	26	0	0	0	0	0	0	2016-07-16
Total				20	19	6	13	1	0	1							С 10	R. opimus	Adult	Male	15	15	9	6	0	0	0	0	0	0	2016-07-29
																	C-4	R. opimus	Adult	Male	10	9	5	4	0	0	0	1	1	0	2016-09-03
																	C-5	R. opimus	Adult	Male	4	4	2	2	0	0	0	0	0	0	2016-09-03
																	C-5	R. opimus	Adult	Male	2	1	0	1	1	1	0	0	0	0	2016-09-03
																	C-5	R. opimus	Adult	Male	3	1	1	0	2	2	0	0	0	0	2016-09-03
																	Total				365	360	122	238	4	3	1	1	1	0
			KZ-N16001: Gerbil Burrow Flea Collection
Treatment Burrows																	Control Burrows
Trap	Rodent Species	Age	Sex	Total Fleas	X. gerbili	M	F	C lamellifer	M	F	Dates						Trap	Rodent Species	Age	Sex	Total Fleas	X. gerbili	M	F	E. oschanini	M	F	C. lamellifer	M	F	Date
Т3	R. opimus	Burrow	NA	0	0	0	0	0	0	0	2016-07-01						C-13	R. opimus	Burrow	NA	8	8	2	6	0	0	0	0	0	0	2016-07-14
T 12	R. opimus	Burrow	NA	0	0	0	0	0	0	0	2016-07-01						C-3	R. opimus	Burrow	NA	12	12	3	9	0	0	0	0	0	0	2016-07-14
T 9	R. opimus	Burrow	NA	0	0	0	0	0	0	0	2016-07-01						C-4	R. opimus	Burrow	NA	8	8	2	6	0	0	0	0	0	0	2016-07-14
T 13	R. opimus	Burrow	NA	0	0	0	0	0	0	0	2016-07-01						C-5	R. opimus	Burrow	NA	35	35	11	24	0	0	0	0	0	0	2016-07-14
Т1	R. opimus	Burrow	NA	0	0	0	0	0	0	0	2016-07-05						C-1	R. opimus	Burrow	NA	2	2	1	1	0	0	0	0	0	0	2016-07-16
T 10	R. opimus	Burrow	NA	0	0	0	0	0	0	0	2016-07-05						C-2	R. opimus	Burrow	NA	52	52	14	38	0	0	0	0	0	0	2016-07-16
T 19	R. opimus	Burrow	NA	0	0	0	0	0	0	0	2016-07-05						С 13	R. opimus	Burrow	NA	19	19	7	12	0	0	0	0	0	0	2016-07-29
T 15	R. opimus	Burrow	NA	0	0	0	0	0	0	0	2016-07-05						С 13	R. opimus	Burrow	NA	2	0	0	0	2	1	1	0	0	0	2016-07-29
Т1	R. opimus	Burrow	NA	0	0	0	0	0	0	0	2016-07-14						С 11	R. opimus	Burrow	NA	39	39	8	31	0	0	0	0	0	0	2016-07-29
T 10	R. opimus	Burrow	NA	0	0	0	0	0	0	0	2016-07-14						С 1	R. opimus	Burrow	NA	37	37	13	24	0	0	0	0	0	0	2016-07-29
T 19	R. opimus	Burrow	NA	0	0	0	0	0	0	0	2016-07-14						Total				214	212	61	151	2	1	1	0	0	0
T 15	R. opimus	Burrow	NA	0	0	0	0	0	0	0	2016-07-14
Т3	R. opimus	Burrow	NA	0	0	0	0	0	0	0	2016-07-16
T 12	R. opimus	Burrow	NA	0	0	0	0	0	0	0	2016-07-16
T 9	R. opimus	Burrow	NA	0	0	0	0	0	0	0	2016-07-16
T 13	R. opimus	Burrow	NA	0	0	0	0	0	0	0	2016-07-16
T 9	R. opimus	Burrow	NA	0	0	0	0	0	0	0	2016-07-22
T 15	R. opimus	Burrow	NA	0	0	0	0	0	0	0	2016-07-22
Т1	R. opimus	Burrow	NA	0	0	0	0	0	0	0	2016-07-22
T 10	R. opimus	Burrow	NA	0	0	0	0	0	0	0	2016-07-29
T 19	R. opimus	Burrow	NA	0	0	0	0	0	0	0	2016-07-29
T 15	R. opimus	Burrow	NA	0	0	0	0	0	0	0	2016-07-29
Total				0	0	0	0	0	0	0
Study Director Signature: ____________________________________________________________								Date: ______________________________________
