# Supplementary material for: Field evaluation of a 0.005% fipronil bait, orally administered to Rhombomys opimus, for control of fleas (Siphonaptera: Pulicidae) and phlebotomine sand flies (Diptera: Psychodidae) in the Central Asian Republic of Kazakhstan
Source: PLoS Negl Trop Dis. 2018 Jul 25;12(7):e0006630. doi: 10.1371/journal.pntd.0006630 (PMC6059381; doi:10.1371/journal.pntd.0006630)
Supplement: S5 Table — Date of collection, study period, and collection number are all included. (XLSX) [file pntd.0006630.s006.xlsx]

## Sheet: Sand fly numbers
	No. Phlebotomus mongoliensis females per trap
	Non-gravid	Gravid	Collection Night	Date of Trapping	Plot	Treatment Period
	0	0	1	2016-06-01	Treatment	Pre
	1	0	1	2016-06-01	Treatment	Pre
	4	0	1	2016-06-01	Treatment	Pre
	0	0	1	2016-06-01	Treatment	Pre
	0	0	1	2016-06-01	Treatment	Pre
	0	0	1	2016-06-01	Treatment	Pre
	1	0	1	2016-06-01	Treatment	Pre
	5	0	1	2016-06-01	Treatment	Pre
	0	0	1	2016-06-01	Treatment	Pre
	1	0	1	2016-06-01	Treatment	Pre
	1	0	1	2016-06-01	Treatment	Pre
	0	0	1	2016-06-01	Treatment	Pre
	0	0	1	2016-06-01	Treatment	Pre
	1	0	1	2016-06-01	Treatment	Pre
	0	0	1	2016-06-01	Treatment	Pre
	0	0	1	2016-06-01	Treatment	Pre
	0	0	1	2016-06-01	Treatment	Pre
	1	0	1	2016-06-01	Treatment	Pre
	1	0	1	2016-06-01	Treatment	Pre
	0	0	2	2016-06-06	Treatment	Pre
	0	0	2	2016-06-06	Treatment	Pre
	1	0	2	2016-06-06	Treatment	Pre
	0	0	2	2016-06-06	Treatment	Pre
	0	0	2	2016-06-06	Treatment	Pre
	0	0	2	2016-06-06	Treatment	Pre
	2	0	2	2016-06-06	Treatment	Pre
	1	0	2	2016-06-06	Treatment	Pre
	1	0	2	2016-06-06	Treatment	Pre
	2	0	2	2016-06-06	Treatment	Pre
	0	0	2	2016-06-06	Treatment	Pre
	0	0	2	2016-06-06	Treatment	Pre
	1	0	2	2016-06-06	Treatment	Pre
	0	0	2	2016-06-06	Treatment	Pre
	0	0	2	2016-06-06	Treatment	Pre
	0	0	2	2016-06-06	Treatment	Pre
	0	0	2	2016-06-06	Treatment	Pre
	0	0	2	2016-06-06	Treatment	Pre
	0	0	2	2016-06-06	Treatment	Pre
	0	0	2	2016-06-06	Treatment	Pre
	29	9	3	2016-06-09	Treatment	Pre
	29	3	3	2016-06-09	Treatment	Pre
	3	0	3	2016-06-09	Treatment	Pre
	8	1	3	2016-06-09	Treatment	Pre
	12	0	3	2016-06-09	Treatment	Pre
	11	0	3	2016-06-09	Treatment	Pre
	6	1	3	2016-06-09	Treatment	Pre
	29	0	3	2016-06-09	Treatment	Pre
	25	2	3	2016-06-09	Treatment	Pre
	20	5	3	2016-06-09	Treatment	Pre
	2	0	3	2016-06-09	Treatment	Pre
	44	9	3	2016-06-09	Treatment	Pre
	16	1	3	2016-06-09	Treatment	Pre
	21	1	3	2016-06-09	Treatment	Pre
	20	0	3	2016-06-09	Treatment	Pre
	15	3	3	2016-06-09	Treatment	Pre
	5	3	3	2016-06-09	Treatment	Pre
	7	0	3	2016-06-09	Treatment	Pre
	24	1	3	2016-06-09	Treatment	Pre
	14	2	3	2016-06-09	Treatment	Pre
	32	6	4	2016-06-13	Treatment	Pre
	68	3	4	2016-06-13	Treatment	Pre
	19	3	4	2016-06-13	Treatment	Pre
	16	2	4	2016-06-13	Treatment	Pre
	46	15	4	2016-06-13	Treatment	Pre
	28	2	4	2016-06-13	Treatment	Pre
	41	0	4	2016-06-13	Treatment	Pre
	6	3	4	2016-06-13	Treatment	Pre
	25	5	4	2016-06-13	Treatment	Pre
	58	4	4	2016-06-13	Treatment	Pre
	40	4	4	2016-06-13	Treatment	Pre
	43	5	4	2016-06-13	Treatment	Pre
	49	4	4	2016-06-13	Treatment	Pre
	45	4	4	2016-06-13	Treatment	Pre
	15	1	4	2016-06-13	Treatment	Pre
	45	5	4	2016-06-13	Treatment	Pre
	17	1	4	2016-06-13	Treatment	Pre
	29	2	4	2016-06-13	Treatment	Pre
	20	0	4	2016-06-13	Treatment	Pre
	24	4	4	2016-06-13	Treatment	Pre
	1	0	5	2016-06-16	Treatment	Treat
	1	0	5	2016-06-16	Treatment	Treat
	2	0	5	2016-06-16	Treatment	Treat
	1	0	5	2016-06-16	Treatment	Treat
	6	0	5	2016-06-16	Treatment	Treat
	1	0	5	2016-06-16	Treatment	Treat
	2	0	5	2016-06-16	Treatment	Treat
	5	1	5	2016-06-16	Treatment	Treat
	0	0	5	2016-06-16	Treatment	Treat
	1	0	5	2016-06-16	Treatment	Treat
	16	1	5	2016-06-16	Treatment	Treat
	3	0	5	2016-06-16	Treatment	Treat
	5	0	5	2016-06-16	Treatment	Treat
	1	0	5	2016-06-16	Treatment	Treat
	0	0	5	2016-06-16	Treatment	Treat
	0	0	5	2016-06-16	Treatment	Treat
	0	0	5	2016-06-16	Treatment	Treat
	2	0	5	2016-06-16	Treatment	Treat
	3	1	5	2016-06-16	Treatment	Treat
	2	0	5	2016-06-16	Treatment	Treat
	3	0	6	2016-06-20	Treatment	Treat
	6	0	6	2016-06-20	Treatment	Treat
	4	0	6	2016-06-20	Treatment	Treat
	6	0	6	2016-06-20	Treatment	Treat
	2	0	6	2016-06-20	Treatment	Treat
	0	0	6	2016-06-20	Treatment	Treat
	3	1	6	2016-06-20	Treatment	Treat
	8	0	6	2016-06-20	Treatment	Treat
	2	0	6	2016-06-20	Treatment	Treat
	10	0	6	2016-06-20	Treatment	Treat
	8	0	6	2016-06-20	Treatment	Treat
	3	0	6	2016-06-20	Treatment	Treat
	5	0	6	2016-06-20	Treatment	Treat
	0	0	6	2016-06-20	Treatment	Treat
	3	0	6	2016-06-20	Treatment	Treat
	2	0	6	2016-06-20	Treatment	Treat
	1	0	6	2016-06-20	Treatment	Treat
	4	0	6	2016-06-20	Treatment	Treat
	7	0	6	2016-06-20	Treatment	Treat
	3	0	6	2016-06-20	Treatment	Treat
	1	0	7	2016-06-23	Treatment	Post Week 1
	1	0	7	2016-06-23	Treatment	Post Week 1
	1	1	7	2016-06-23	Treatment	Post Week 1
	3	0	7	2016-06-23	Treatment	Post Week 1
	2	0	7	2016-06-23	Treatment	Post Week 1
	2	2	7	2016-06-23	Treatment	Post Week 1
	1	1	7	2016-06-23	Treatment	Post Week 1
	17	0	7	2016-06-23	Treatment	Post Week 1
	0	0	7	2016-06-23	Treatment	Post Week 1
	11	1	7	2016-06-23	Treatment	Post Week 1
	7	0	7	2016-06-23	Treatment	Post Week 1
	0	1	7	2016-06-23	Treatment	Post Week 1
	4	5	7	2016-06-23	Treatment	Post Week 1
	0	0	7	2016-06-23	Treatment	Post Week 1
	5	1	7	2016-06-23	Treatment	Post Week 1
	4	1	7	2016-06-23	Treatment	Post Week 1
	15	0	7	2016-06-23	Treatment	Post Week 1
	0	0	7	2016-06-23	Treatment	Post Week 1
	0	0	8	2016-06-27	Treatment	Post Week 1
	1	0	8	2016-06-27	Treatment	Post Week 1
	0	0	8	2016-06-27	Treatment	Post Week 1
	0	0	8	2016-06-27	Treatment	Post Week 1
	0	0	8	2016-06-27	Treatment	Post Week 1
	1	0	8	2016-06-27	Treatment	Post Week 1
	3	1	8	2016-06-27	Treatment	Post Week 1
	0	0	8	2016-06-27	Treatment	Post Week 1
	0	0	8	2016-06-27	Treatment	Post Week 1
	0	0	8	2016-06-27	Treatment	Post Week 1
	0	0	8	2016-06-27	Treatment	Post Week 1
	1	0	8	2016-06-27	Treatment	Post Week 1
	1	0	8	2016-06-27	Treatment	Post Week 1
	0	0	8	2016-06-27	Treatment	Post Week 1
	0	0	8	2016-06-27	Treatment	Post Week 1
	0	0	8	2016-06-27	Treatment	Post Week 1
	0	0	8	2016-06-27	Treatment	Post Week 1
	0	0	8	2016-06-27	Treatment	Post Week 1
	1	0	8	2016-06-27	Treatment	Post Week 1
	0	0	8	2016-06-27	Treatment	Post Week 1
	2	0	9	2016-06-28	Treatment	Post Week 1
	0	0	9	2016-06-28	Treatment	Post Week 1
	2	3	9	2016-06-28	Treatment	Post Week 1
	4	0	9	2016-06-28	Treatment	Post Week 1
	6	0	9	2016-06-28	Treatment	Post Week 1
	5	0	9	2016-06-28	Treatment	Post Week 1
	5	0	9	2016-06-28	Treatment	Post Week 1
	2	2	9	2016-06-28	Treatment	Post Week 1
	5	0	9	2016-06-28	Treatment	Post Week 1
	1	1	9	2016-06-28	Treatment	Post Week 1
	8	0	9	2016-06-28	Treatment	Post Week 1
	8	1	9	2016-06-28	Treatment	Post Week 1
	0	1	9	2016-06-28	Treatment	Post Week 1
	3	0	9	2016-06-28	Treatment	Post Week 1
	0	0	9	2016-06-28	Treatment	Post Week 1
	9	2	9	2016-06-28	Treatment	Post Week 1
	3	0	9	2016-06-28	Treatment	Post Week 1
	1	0	9	2016-06-28	Treatment	Post Week 1
	1	0	9	2016-06-28	Treatment	Post Week 1
	0	0	9	2016-06-28	Treatment	Post Week 1
	34	33	10	2016-06-30	Treatment	Post Week 2
	25	8	10	2016-06-30	Treatment	Post Week 2
	22	8	10	2016-06-30	Treatment	Post Week 2
	14	6	10	2016-06-30	Treatment	Post Week 2
	6	2	10	2016-06-30	Treatment	Post Week 2
	23	2	10	2016-06-30	Treatment	Post Week 2
	11	8	10	2016-06-30	Treatment	Post Week 2
	2	0	10	2016-06-30	Treatment	Post Week 2
	17	21	10	2016-06-30	Treatment	Post Week 2
	20	2	10	2016-06-30	Treatment	Post Week 2
	11	1	10	2016-06-30	Treatment	Post Week 2
	20	8	10	2016-06-30	Treatment	Post Week 2
	29	12	10	2016-06-30	Treatment	Post Week 2
	12	9	10	2016-06-30	Treatment	Post Week 2
	24	3	10	2016-06-30	Treatment	Post Week 2
	43	23	10	2016-06-30	Treatment	Post Week 2
	13	9	10	2016-06-30	Treatment	Post Week 2
	2	0	10	2016-06-30	Treatment	Post Week 2
	16	0	10	2016-06-30	Treatment	Post Week 2
	9	9	10	2016-06-30	Treatment	Post Week 2
	1	1	11	2016-07-04	Treatment	Post Week 2
	1	0	11	2016-07-04	Treatment	Post Week 2
	6	0	11	2016-07-04	Treatment	Post Week 2
	1	0	11	2016-07-04	Treatment	Post Week 2
	2	0	11	2016-07-04	Treatment	Post Week 2
	6	3	11	2016-07-04	Treatment	Post Week 2
	4	0	11	2016-07-04	Treatment	Post Week 2
	0	0	11	2016-07-04	Treatment	Post Week 2
	2	3	11	2016-07-04	Treatment	Post Week 2
	3	0	11	2016-07-04	Treatment	Post Week 2
	0	0	11	2016-07-04	Treatment	Post Week 2
	0	0	11	2016-07-04	Treatment	Post Week 2
	3	1	11	2016-07-04	Treatment	Post Week 2
	2	0	11	2016-07-04	Treatment	Post Week 2
	6	1	11	2016-07-04	Treatment	Post Week 2
	6	0	11	2016-07-04	Treatment	Post Week 2
	1	1	11	2016-07-04	Treatment	Post Week 2
	3	1	11	2016-07-04	Treatment	Post Week 2
	8	2	11	2016-07-04	Treatment	Post Week 2
	1	0	11	2016-07-04	Treatment	Post Week 2
	7	0	12	2016-07-07	Treatment	Post Week 3
	7	0	12	2016-07-07	Treatment	Post Week 3
	1	0	12	2016-07-07	Treatment	Post Week 3
	0	0	12	2016-07-07	Treatment	Post Week 3
	1	0	12	2016-07-07	Treatment	Post Week 3
	2	0	12	2016-07-07	Treatment	Post Week 3
	4	0	12	2016-07-07	Treatment	Post Week 3
	2	0	12	2016-07-07	Treatment	Post Week 3
	7	0	12	2016-07-07	Treatment	Post Week 3
	5	0	12	2016-07-07	Treatment	Post Week 3
	9	0	12	2016-07-07	Treatment	Post Week 3
	2	0	12	2016-07-07	Treatment	Post Week 3
	2	0	12	2016-07-07	Treatment	Post Week 3
	1	0	12	2016-07-07	Treatment	Post Week 3
	2	0	12	2016-07-07	Treatment	Post Week 3
	1	0	12	2016-07-07	Treatment	Post Week 3
	4	0	12	2016-07-07	Treatment	Post Week 3
	0	0	12	2016-07-07	Treatment	Post Week 3
	8	0	12	2016-07-07	Treatment	Post Week 3
	2	0	12	2016-07-07	Treatment	Post Week 3
	0	0	13	2016-07-14	Treatment	Post Week 4
	0	0	13	2016-07-14	Treatment	Post Week 4
	0	0	13	2016-07-14	Treatment	Post Week 4
	0	0	13	2016-07-14	Treatment	Post Week 4
	0	0	13	2016-07-14	Treatment	Post Week 4
	2	0	14	2016-07-15	Treatment	Post Week 4
	1	0	14	2016-07-15	Treatment	Post Week 4
	1	0	14	2016-07-15	Treatment	Post Week 4
	0	0	14	2016-07-15	Treatment	Post Week 4
	0	0	14	2016-07-15	Treatment	Post Week 4
	15	1	15	2016-07-16	Treatment	Post Week 4
	14	3	15	2016-07-16	Treatment	Post Week 4
	20	0	15	2016-07-16	Treatment	Post Week 4
	6	0	15	2016-07-16	Treatment	Post Week 4
	17	0	15	2016-07-16	Treatment	Post Week 4
	1	0	16	2016-07-22	Treatment	Post Week 5
	1	0	16	2016-07-22	Treatment	Post Week 5
	2	0	16	2016-07-22	Treatment	Post Week 5
	0	0	16	2016-07-22	Treatment	Post Week 5
	1	0	16	2016-07-22	Treatment	Post Week 5
	0	1	17	2016-07-28	Treatment	Post Week 6
	0	0	17	2016-07-28	Treatment	Post Week 6
	2	0	17	2016-07-28	Treatment	Post Week 6
	0	0	17	2016-07-28	Treatment	Post Week 6
	1	0	17	2016-07-28	Treatment	Post Week 6
	0	0	17	2016-07-28	Treatment	Post Week 6
	3	0	17	2016-07-28	Treatment	Post Week 6
	3	0	17	2016-07-28	Treatment	Post Week 6
	0	0	17	2016-07-28	Treatment	Post Week 6
	6	3	17	2016-07-28	Treatment	Post Week 6
	1	0	1	2016-06-01	Control	Pre
	0	0	1	2016-06-01	Control	Pre
	1	0	1	2016-06-01	Control	Pre
	0	0	1	2016-06-01	Control	Pre
	1	0	1	2016-06-01	Control	Pre
	0	0	1	2016-06-01	Control	Pre
	2	0	1	2016-06-01	Control	Pre
	1	0	1	2016-06-01	Control	Pre
	4	0	1	2016-06-01	Control	Pre
	2	0	1	2016-06-01	Control	Pre
	0	0	1	2016-06-01	Control	Pre
	2	0	1	2016-06-01	Control	Pre
	1	0	1	2016-06-01	Control	Pre
	0	0	1	2016-06-01	Control	Pre
	2	0	1	2016-06-01	Control	Pre
	3	0	1	2016-06-01	Control	Pre
	1	0	1	2016-06-01	Control	Pre
	6	0	1	2016-06-01	Control	Pre
	1	0	1	2016-06-01	Control	Pre
	0	0	1	2016-06-01	Control	Pre
	1	0	2	2016-06-06	Control	Pre
	2	0	2	2016-06-06	Control	Pre
	1	0	2	2016-06-06	Control	Pre
	1	0	2	2016-06-06	Control	Pre
	1	0	2	2016-06-06	Control	Pre
	1	0	2	2016-06-06	Control	Pre
	0	0	2	2016-06-06	Control	Pre
	0	0	2	2016-06-06	Control	Pre
	0	0	2	2016-06-06	Control	Pre
	0	0	2	2016-06-06	Control	Pre
	0	0	2	2016-06-06	Control	Pre
	0	0	2	2016-06-06	Control	Pre
	0	0	2	2016-06-06	Control	Pre
	0	0	2	2016-06-06	Control	Pre
	1	0	2	2016-06-06	Control	Pre
	1	0	2	2016-06-06	Control	Pre
	0	0	2	2016-06-06	Control	Pre
	0	0	2	2016-06-06	Control	Pre
	0	0	2	2016-06-06	Control	Pre
	25	9	3	2016-06-09	Control	Pre
	33	4	3	2016-06-09	Control	Pre
	10	1	3	2016-06-09	Control	Pre
	25	3	3	2016-06-09	Control	Pre
	31	4	3	2016-06-09	Control	Pre
	59	4	3	2016-06-09	Control	Pre
	39	8	3	2016-06-09	Control	Pre
	22	2	3	2016-06-09	Control	Pre
	8	1	3	2016-06-09	Control	Pre
	46	5	3	2016-06-09	Control	Pre
	58	5	3	2016-06-09	Control	Pre
	29	1	3	2016-06-09	Control	Pre
	17	1	3	2016-06-09	Control	Pre
	24	7	3	2016-06-09	Control	Pre
	7	0	3	2016-06-09	Control	Pre
	44	10	3	2016-06-09	Control	Pre
	44	0	3	2016-06-09	Control	Pre
	47	5	3	2016-06-09	Control	Pre
	26	0	3	2016-06-09	Control	Pre
	31	0	3	2016-06-09	Control	Pre
	39	2	4	2016-06-13	Control	Pre
	59	11	4	2016-06-13	Control	Pre
	36	4	4	2016-06-13	Control	Pre
	4	3	4	2016-06-13	Control	Pre
	34	5	4	2016-06-13	Control	Pre
	81	15	4	2016-06-13	Control	Pre
	23	0	4	2016-06-13	Control	Pre
	35	2	4	2016-06-13	Control	Pre
	24	2	4	2016-06-13	Control	Pre
	51	5	4	2016-06-13	Control	Pre
	36	6	4	2016-06-13	Control	Pre
	32	12	4	2016-06-13	Control	Pre
	58	8	4	2016-06-13	Control	Pre
	13	1	4	2016-06-13	Control	Pre
	19	8	4	2016-06-13	Control	Pre
	34	1	4	2016-06-13	Control	Pre
	15	0	4	2016-06-13	Control	Pre
	28	7	4	2016-06-13	Control	Pre
	17	3	4	2016-06-13	Control	Pre
	17	4	4	2016-06-13	Control	Pre
	1	0	5	2016-06-16	Control	Treat
	4	0	5	2016-06-16	Control	Treat
	0	0	5	2016-06-16	Control	Treat
	0	0	5	2016-06-16	Control	Treat
	0	0	5	2016-06-16	Control	Treat
	2	0	5	2016-06-16	Control	Treat
	2	0	5	2016-06-16	Control	Treat
	3	0	5	2016-06-16	Control	Treat
	0	0	5	2016-06-16	Control	Treat
	0	0	5	2016-06-16	Control	Treat
	0	0	5	2016-06-16	Control	Treat
	2	0	5	2016-06-16	Control	Treat
	0	0	5	2016-06-16	Control	Treat
	0	0	5	2016-06-16	Control	Treat
	0	0	5	2016-06-16	Control	Treat
	0	0	5	2016-06-16	Control	Treat
	1	0	5	2016-06-16	Control	Treat
	3	1	5	2016-06-16	Control	Treat
	1	0	5	2016-06-16	Control	Treat
	1	0	5	2016-06-16	Control	Treat
	8	3	6	2016-06-20	Control	Treat
	13	0	6	2016-06-20	Control	Treat
	19	6	6	2016-06-20	Control	Treat
	6	1	6	2016-06-20	Control	Treat
	10	0	6	2016-06-20	Control	Treat
	2	0	6	2016-06-20	Control	Treat
	0	0	6	2016-06-20	Control	Treat
	0	0	6	2016-06-20	Control	Treat
	3	0	6	2016-06-20	Control	Treat
	19	3	6	2016-06-20	Control	Treat
	6	1	6	2016-06-20	Control	Treat
	5	0	6	2016-06-20	Control	Treat
	4	0	6	2016-06-20	Control	Treat
	2	2	6	2016-06-20	Control	Treat
	9	2	6	2016-06-20	Control	Treat
	2	0	6	2016-06-20	Control	Treat
	5	0	6	2016-06-20	Control	Treat
	2	1	6	2016-06-20	Control	Treat
	2	0	6	2016-06-20	Control	Treat
	3	1	6	2016-06-20	Control	Treat
	11	1	7	2016-06-23	Control	Post Week 1
	4	0	7	2016-06-23	Control	Post Week 1
	5	3	7	2016-06-23	Control	Post Week 1
	0	0	7	2016-06-23	Control	Post Week 1
	13	1	7	2016-06-23	Control	Post Week 1
	3	0	7	2016-06-23	Control	Post Week 1
	1	1	7	2016-06-23	Control	Post Week 1
	0	0	7	2016-06-23	Control	Post Week 1
	4	1	7	2016-06-23	Control	Post Week 1
	2	0	7	2016-06-23	Control	Post Week 1
	7	0	7	2016-06-23	Control	Post Week 1
	5	0	7	2016-06-23	Control	Post Week 1
	5	0	7	2016-06-23	Control	Post Week 1
	4	0	7	2016-06-23	Control	Post Week 1
	0	0	7	2016-06-23	Control	Post Week 1
	3	0	7	2016-06-23	Control	Post Week 1
	5	11	7	2016-06-23	Control	Post Week 1
	4	1	7	2016-06-23	Control	Post Week 1
	1	2	7	2016-06-23	Control	Post Week 1
	2	1	7	2016-06-23	Control	Post Week 1
	0	0	8	2016-06-27	Control	Post Week 1
	0	0	8	2016-06-27	Control	Post Week 1
	0	0	8	2016-06-27	Control	Post Week 1
	0	0	8	2016-06-27	Control	Post Week 1
	0	0	8	2016-06-27	Control	Post Week 1
	0	0	8	2016-06-27	Control	Post Week 1
	0	0	8	2016-06-27	Control	Post Week 1
	2	0	8	2016-06-27	Control	Post Week 1
	4	0	8	2016-06-27	Control	Post Week 1
	0	0	8	2016-06-27	Control	Post Week 1
	1	0	8	2016-06-27	Control	Post Week 1
	0	0	8	2016-06-27	Control	Post Week 1
	0	0	8	2016-06-27	Control	Post Week 1
	1	0	8	2016-06-27	Control	Post Week 1
	0	0	8	2016-06-27	Control	Post Week 1
	0	0	8	2016-06-27	Control	Post Week 1
	0	0	8	2016-06-27	Control	Post Week 1
	0	0	8	2016-06-27	Control	Post Week 1
	0	1	8	2016-06-27	Control	Post Week 1
	0	0	8	2016-06-27	Control	Post Week 1
	22	1	9	2016-06-28	Control	Post Week 1
	8	0	9	2016-06-28	Control	Post Week 1
	4	0	9	2016-06-28	Control	Post Week 1
	8	1	9	2016-06-28	Control	Post Week 1
	15	3	9	2016-06-28	Control	Post Week 1
	6	2	9	2016-06-28	Control	Post Week 1
	4	0	9	2016-06-28	Control	Post Week 1
	1	0	9	2016-06-28	Control	Post Week 1
	7	1	9	2016-06-28	Control	Post Week 1
	11	2	9	2016-06-28	Control	Post Week 1
	5	1	9	2016-06-28	Control	Post Week 1
	7	1	9	2016-06-28	Control	Post Week 1
	20	5	9	2016-06-28	Control	Post Week 1
	0	0	9	2016-06-28	Control	Post Week 1
	18	3	9	2016-06-28	Control	Post Week 1
	1	1	9	2016-06-28	Control	Post Week 1
	9	1	9	2016-06-28	Control	Post Week 1
	2	3	9	2016-06-28	Control	Post Week 1
	3	0	9	2016-06-28	Control	Post Week 1
	1	0	9	2016-06-28	Control	Post Week 1
	1	2	10	2016-06-30	Control	Post Week 2
	72	21	10	2016-06-30	Control	Post Week 2
	45	17	10	2016-06-30	Control	Post Week 2
	44	15	10	2016-06-30	Control	Post Week 2
	21	15	10	2016-06-30	Control	Post Week 2
	0	1	10	2016-06-30	Control	Post Week 2
	18	21	10	2016-06-30	Control	Post Week 2
	40	24	10	2016-06-30	Control	Post Week 2
	3	5	10	2016-06-30	Control	Post Week 2
	43	17	10	2016-06-30	Control	Post Week 2
	32	40	10	2016-06-30	Control	Post Week 2
	23	9	10	2016-06-30	Control	Post Week 2
	39	28	10	2016-06-30	Control	Post Week 2
	5	9	10	2016-06-30	Control	Post Week 2
	4	6	10	2016-06-30	Control	Post Week 2
	26	10	10	2016-06-30	Control	Post Week 2
	43	19	10	2016-06-30	Control	Post Week 2
	11	10	10	2016-06-30	Control	Post Week 2
	34	11	10	2016-06-30	Control	Post Week 2
	1	0	10	2016-06-30	Control	Post Week 2
	0	1	11	2016-07-04	Control	Post Week 2
	1	0	11	2016-07-04	Control	Post Week 2
	2	1	11	2016-07-04	Control	Post Week 2
	4	5	11	2016-07-04	Control	Post Week 2
	7	5	11	2016-07-04	Control	Post Week 2
	2	11	11	2016-07-04	Control	Post Week 2
	4	3	11	2016-07-04	Control	Post Week 2
	6	0	11	2016-07-04	Control	Post Week 2
	5	2	11	2016-07-04	Control	Post Week 2
	3	1	11	2016-07-04	Control	Post Week 2
	2	4	11	2016-07-04	Control	Post Week 2
	0	9	11	2016-07-04	Control	Post Week 2
	5	2	11	2016-07-04	Control	Post Week 2
	1	2	11	2016-07-04	Control	Post Week 2
	6	3	11	2016-07-04	Control	Post Week 2
	2	3	11	2016-07-04	Control	Post Week 2
	1	5	11	2016-07-04	Control	Post Week 2
	3	1	11	2016-07-04	Control	Post Week 2
	2	0	11	2016-07-07	Control	Post Week 3
	8	3	11	2016-07-07	Control	Post Week 3
	11	1	12	2016-07-07	Control	Post Week 3
	11	0	12	2016-07-07	Control	Post Week 3
	1	0	12	2016-07-07	Control	Post Week 3
	3	0	12	2016-07-07	Control	Post Week 3
	2	0	12	2016-07-07	Control	Post Week 3
	2	2	12	2016-07-07	Control	Post Week 3
	0	0	12	2016-07-07	Control	Post Week 3
	1	0	12	2016-07-07	Control	Post Week 3
	6	1	12	2016-07-07	Control	Post Week 3
	6	0	12	2016-07-07	Control	Post Week 3
	4	0	12	2016-07-07	Control	Post Week 3
	4	0	12	2016-07-07	Control	Post Week 3
	3	0	12	2016-07-07	Control	Post Week 3
	2	0	12	2016-07-07	Control	Post Week 3
	0	0	12	2016-07-07	Control	Post Week 3
	4	0	12	2016-07-07	Control	Post Week 3
	2	0	12	2016-07-07	Control	Post Week 3
	6	0	12	2016-07-07	Control	Post Week 3
	5	1	12	2016-07-07	Control	Post Week 3
	6	0	12	2016-07-07	Control	Post Week 3
	0	0	13	2016-07-14	Control	Post Week 4
	0	0	13	2016-07-14	Control	Post Week 4
	0	0	13	2016-07-14	Control	Post Week 4
	0	0	13	2016-07-14	Control	Post Week 4
	0	0	13	2016-07-14	Control	Post Week 4
	2	0	14	2016-07-15	Control	Post Week 4
	1	0	14	2016-07-15	Control	Post Week 4
	2	0	14	2016-07-15	Control	Post Week 4
	0	0	14	2016-07-15	Control	Post Week 4
	4	0	14	2016-07-15	Control	Post Week 4
	16	2	15	2016-07-16	Control	Post Week 4
	9	0	15	2016-07-16	Control	Post Week 4
	7	0	15	2016-07-16	Control	Post Week 4
	4	0	15	2016-07-16	Control	Post Week 4
	9	4	15	2016-07-16	Control	Post Week 4
	0	0	16	2016-07-22	Control	Post Week 5
	0	0	16	2016-07-22	Control	Post Week 5
	1	0	16	2016-07-22	Control	Post Week 5
	0	0	16	2016-07-22	Control	Post Week 5
	1	0	16	2016-07-22	Control	Post Week 5
	0	0	17	2016-07-28	Control	Post Week 6
	0	0	17	2016-07-28	Control	Post Week 6
	0	0	17	2016-07-28	Control	Post Week 6
	0	0	17	2016-07-28	Control	Post Week 6
	0	0	17	2016-07-28	Control	Post Week 6
	0	0	17	2016-07-28	Control	Post Week 6
	1	0	17	2016-07-28	Control	Post Week 6
	0	1	17	2016-07-28	Control	Post Week 6
